# Supplementary material for: Integrating Cu2O Colloidal Mie Resonators in Structurally Colored Butterfly Wings for Bio-Nanohybrid Photonic Applications
Source: Materials (Basel). 2024 Sep 18;17(18):4575. doi: 10.3390/ma17184575 (PMC11433277; doi:10.3390/ma17184575)
Supplement: Supplementary file 1 [file materials-17-04575-s001.zip]

Archive with 1 entries (1 files):
- materials-3144047-supplementary.pdf
